# Supplementary material for: Identification and Expression Analysis of Transcription Factor Family in Highland Barley Seedlings Under Na2SeO3 Treatment
Source: Life (Basel). 2026 Feb 2;16(2):255. doi: 10.3390/life16020255 (PMC12941567; doi:10.3390/life16020255)
Supplement: Supplementary file 1 [file life-16-00255-s001.zip › Table S.xlsx]

## Sheet: Table S1
Table S1. Proteins features of bHLH TF family members and the subcellular localizations.
Gene name	Protein ID	Transcript ID	Number of amino acid	Molecular weight	Theoretical PI	Instability index	Aliphatic index	Grand average of hydropathicity	Subcellular location
bHLH1	KAE8767085.1	D1007_61596	431	44983.5	6.55	52.08	70.12	-0.3	pero
bHLH2	KAE8767400.1	D1007_61251	279	29411.7	5.23	49.36	65.23	-0.44	nucl
bHLH3	KAE8767987.1	D1007_60585	425	46043.1	5.11	65.68	68.47	-0.575	nucl
bHLH4	KAE8768325.1	D1007_60202	373	39390.9	7.23	70.84	55.58	-0.599	nucl
bHLH5	KAE8769477.1	D1007_58942	339	35862.4	5.61	52.61	75.99	-0.25	nucl
bHLH6	KAE8769820.1	D1007_58543	234	26147.7	4.95	61.61	88.76	-0.178	nucl
bHLH7	KAE8769825.1	D1007_58548	341	37035.1	5.81	47.63	90.97	-0.204	nucl
bHLH8	KAE8770174.1	D1007_58124	882	96224.9	5.46	59.08	62.71	-0.665	nucl
bHLH9	KAE8770860.1	D1007_57323	365	38965.4	7.08	65.85	86.11	-0.302	cyto
bHLH10	KAE8771636.1	D1007_56468	421	45578	5.2	55.92	72.85	-0.44	pero
bHLH11	KAE8773046.1	D1007_54885	171	19865.2	9.35	81.12	77.6	-0.518	nucl
bHLH12	KAE8773615.1	D1007_54133	381	40086.6	9.22	50.03	66.22	-0.341	E.R.
bHLH13	KAE8774051.1	D1007_53619	287	30450.8	5.47	49.3	59.97	-0.441	nucl
bHLH14	KAE8776497.1	D1007_50794	307	32245.6	7.21	47.8	57	-0.588	nucl
bHLH15	KAE8777453.1	D1007_49763	298	32647.1	4.76	66.49	55.44	-0.641	nucl
bHLH16	KAE8778555.1	D1007_48509	231	25073.1	11.49	62.76	80.43	-0.461	chlo
bHLH17	KAE8779310.1	D1007_47644	315	36206.1	9.41	64.08	79.33	-0.523	chlo
bHLH18	KAE8779381.1	D1007_47592	363	39909.5	6.77	55.61	84.79	-0.339	nucl
bHLH19	KAE8780201.1	D1007_46690	157	17735.4	8.59	36.02	81.27	-0.406	chlo
bHLH20	KAE8780526.1	D1007_46318	296	32908.2	6.93	66.78	65.64	-0.7	nucl
bHLH21	KAE8781800.1	D1007_44897	384	41348.1	5.88	51.32	62.08	-0.593	nucl
bHLH22	KAE8782645.1	D1007_43910	362	37189.4	5.74	56.74	69.75	-0.429	nucl
bHLH23	KAE8783039.1	D1007_43521	325	34658.1	6.53	67.86	66.12	-0.485	nucl
bHLH24	KAE8783276.1	D1007_43317	339	35098.2	5.29	49.32	80.47	-0.234	nucl
bHLH25	KAE8783951.1	D1007_42506	320	33441.4	8.24	65.57	60.81	-0.394	nucl
bHLH26	KAE8784532.1	D1007_41828	405	41384.7	6.06	39.83	64.2	-0.295	nucl
bHLH27	KAE8784864.1	D1007_41480	138	15224.6	9.19	56.84	77.68	-0.388	chlo
bHLH28	KAE8784923.1	D1007_41409	209	22723.8	10.3	45.48	74.21	-0.543	nucl
bHLH29	KAE8784984.1	D1007_41341	407	42702.9	8.91	62.18	58.4	-0.549	nucl
bHLH30	KAE8785119.1	D1007_41193	369	38989.7	5.29	42.05	63.39	-0.452	nucl
bHLH31	KAE8785155.1	D1007_41162	472	52551.5	9.51	59.09	74.22	-0.498	chlo
bHLH32	KAE8785475.1	D1007_40823	69	8093.8	10.01	50.97	132.46	0.23	mito
bHLH33	KAE8787147.1	D1007_38923	558	59005.2	4.68	53.23	70.56	-0.504	nucl
bHLH34	KAE8787372.1	D1007_38689	347	36865.5	5.94	64.02	83.98	-0.172	nucl
bHLH35	KAE8787979.1	D1007_38010	666	74128.3	5.47	52.06	82.33	-0.426	cyto
bHLH36	KAE8789390.1	D1007_36368	313	33851.2	6.27	70.22	85.21	-0.34	nucl
bHLH37	KAE8791423.1	D1007_34174	427	44815.8	6.38	59.63	53.54	-0.591	nucl
bHLH38	KAE8791725.1	D1007_33782	186	20328.2	7.93	66.87	79.78	-0.309	cyto
bHLH39	KAE8792645.1	D1007_32756	293	32128.8	6.14	63.56	67.3	-0.548	nucl
bHLH40	KAE8792787.1	D1007_32656	215	24100.1	9.8	45.52	96.09	-0.135	nucl
bHLH41	KAE8793842.1	D1007_31428	567	61476.9	5.57	52.18	86.1	-0.201	nucl
bHLH42	KAE8794953.1	D1007_30146	261	28554.4	8.57	77.8	60.69	-0.622	nucl
bHLH43	KAE8795200.1	D1007_29934	251	27264.1	8.65	58.28	54.58	-0.912	nucl
bHLH44	KAE8795355.1	D1007_29785	331	35729.6	6.4	82.5	58.19	-0.737	nucl
bHLH45	KAE8795503.1	D1007_29587	440	47517.8	5.58	47.5	56.82	-0.697	nucl
bHLH46	KAE8795562.1	D1007_29449	520	54379.8	4.92	53.83	68.98	-0.4	nucl
bHLH47	KAE8796071.1	D1007_28928	340	35891.2	8.04	54.58	60.47	-0.481	nucl
bHLH48	KAE8796569.1	D1007_28376	328	35509.3	5.74	53.23	51.92	-0.71	nucl
bHLH49	KAE8796667.1	D1007_28291	386	41525.4	6.39	71.73	57.69	-0.605	nucl
bHLH50	KAE8797119.1	D1007_27667	396	39387.8	5.9	58.61	63.81	-0.3	nucl
bHLH51	KAE8798670.1	D1007_26023	221	23908.8	9.11	63.3	59.23	-0.654	nucl
bHLH52	KAE8799345.1	D1007_25273	481	51474.2	4.79	48.51	75.51	-0.364	nucl
bHLH53	KAE8799559.1	D1007_25146	335	36359.3	8.81	59.17	74.87	-0.313	nucl
bHLH54	KAE8799561.1	D1007_25148	323	34207.6	6.32	58.94	73.72	-0.318	nucl
bHLH55	KAE8799868.1	D1007_24748	638	69544.7	5.52	56.7	76.87	-0.418	nucl
bHLH56	KAE8800015.1	D1007_24489	557	59945.4	6.74	59.21	62.44	-0.46	nucl
bHLH57	KAE8800470.1	D1007_23961	474	50061.8	6.12	50.31	60.63	-0.621	nucl
bHLH58	KAE8800788.1	D1007_23622	465	49815.4	7.77	45.13	78.56	-0.302	nucl
bHLH59	KAE8801225.1	D1007_23117	242	26157.1	6.97	62.13	89.46	-0.08	nucl
bHLH60	KAE8802126.1	D1007_22179	349	38328.5	9.01	54.43	68.02	-0.569	nucl
bHLH61	KAE8804279.1	D1007_19857	328	35004.7	5.47	61.73	85.58	-0.159	cyto
bHLH62	KAE8805002.1	D1007_19024	281	30052.9	5.98	56.61	70.93	-0.521	nucl
bHLH63	KAE8805057.1	D1007_18901	417	43726.7	5.76	54.34	66.83	-0.384	nucl
bHLH64	KAE8805630.1	D1007_18299	266	29285.2	4.91	57.65	90.23	-0.164	nucl
bHLH65	KAE8806842.1	D1007_16930	348	37456.6	5.3	56.14	68.13	-0.56	nucl
bHLH66	KAE8807263.1	D1007_16495	497	53621.6	6.5	79.98	60.5	-0.561	nucl
bHLH67	KAE8807589.1	D1007_16131	598	65661.3	6.7	48.24	77.78	-0.436	nucl
bHLH68	KAE8808245.1	D1007_15385	350	36772.9	5.84	65.47	74.29	-0.329	nucl
bHLH69	KAE8808355.1	D1007_15094	422	46442	4.91	58.43	69.57	-0.477	nucl
bHLH70	KAE8808550.1	D1007_14938	348	38174.2	6.08	57.44	75.98	-0.382	nucl
bHLH71	KAE8809167.1	D1007_14211	284	30651.3	5.69	57.77	74.23	-0.446	nucl
bHLH72	KAE8811666.1	D1007_11454	216	23113.5	6.65	57.61	98.89	0.093	cyto
bHLH73	KAE8811957.1	D1007_11183	520	55628.4	8.08	66.57	57.92	-0.786	nucl
bHLH74	KAE8812535.1	D1007_10460	419	45346.4	5.14	63.28	72.86	-0.551	nucl
bHLH75	KAE8813584.1	D1007_09084	459	51064.1	5.27	46.41	82.29	-0.47	nucl
bHLH76	KAE8813640.1	D1007_09144	400	41339.7	7.17	48.95	63.35	-0.4	nucl
bHLH77	KAE8813894.1	D1007_08807	282	29376.8	5.46	49.61	66.35	-0.313	nucl
bHLH78	KAE8814209.1	D1007_08249	268	29083.9	9.25	48.44	81.23	-0.368	nucl
bHLH79	KAE8814210.1	D1007_08250	191	20327.7	9.16	56.01	69.16	-0.481	nucl
bHLH80	KAE8814319.1	D1007_08384	327	35516.1	5.07	54.52	69.94	-0.311	nucl
bHLH81	KAE8814669.1	D1007_08200	207	22916.5	10.43	55.39	78.6	-0.431	cyto
bHLH82	KAE8815196.1	D1007_07522	582	62599.4	6.36	60.26	81.86	-0.228	chlo
bHLH83	KAE8815210.1	D1007_07335	210	22788.6	5.97	74.04	67	-0.385	nucl
bHLH84	KAE8815531.1	D1007_06997	533	57900.4	8.94	47.36	63.45	-0.538	nucl
bHLH85	KAE8816061.1	D1007_06382	394	42473.7	5.04	64.25	70.38	-0.423	chlo
bHLH86	KAE8817879.1	D1007_04505	201	22570	11.57	71.97	72.29	-0.645	nucl
bHLH87	KAE8819140.1	D1007_03129	448	45142.6	5.92	59.21	67.52	-0.281	nucl
bHLH88	KAE8820377.1	D1007_01519	347	36574	5.38	54.91	77.26	-0.278	cyto
bHLH89	KAE8820436.1	D1007_01582	336	36541.3	7.14	60.18	70.62	-0.446	nucl

## Sheet: Table S2
Table S2. Proteins features of MYB TF family members and the subcellular localizations.
Gene name	Protein ID	Transcript ID	Number of amino acid	Molecular weight	Theoretical PI	Instability index	Aliphatic index	Grand average of hydropathicity	Subcellular location
MYB1	KAE8787673.1	D1007_38376	303	33674.6	5.78	55.46	62.51	-0.601	nucl
MYB2	KAE8787635.1	D1007_38458	835	92336.2	5.46	53.64	66.65	-0.66	nucl
MYB3	KAE8796498.1	D1007_28484	255	28040.6	6.6	69.61	65.49	-0.558	nucl
MYB4	KAE8804596.1	D1007_19646	248	27934.8	6.51	65.56	62.58	-0.86	nucl
MYB5	KAE8818101.1	D1007_04206	331	35431.4	6.02	48.55	68.73	-0.557	nucl
MYB6	KAE8810952.1	D1007_12307	434	47522.5	5.57	53.6	61.89	-0.779	nucl
MYB7	KAE8815179.1	D1007_07502	378	40283.7	7.71	72.99	61.35	-0.692	nucl
MYB8	KAE8812650.1	D1007_10352	312	35114.9	9.44	51.73	63.04	-0.823	nucl
MYB9	KAE8799636.1	D1007_25018	311	34109.7	7.58	57.15	70.61	-0.483	nucl
MYB10	KAE8813748.1	D1007_08933	287	31991.9	5.24	41.52	78.82	-0.617	nucl
MYB11	KAE8802645.1	D1007_21463	340	37131.7	5.31	57.33	77.62	-0.39	nucl
MYB12	KAE8819708.1	D1007_02368	269	29082.8	6.12	56.41	66.54	-0.595	nucl
MYB13	KAE8774231.1	D1007_53394	704	77913.8	6.03	49.78	76.97	-0.483	nucl
MYB14	KAE8783531.1	D1007_43051	271	30038.4	9.13	43.41	75.68	-0.496	nucl
MYB15	KAE8768771.1	D1007_59723	169	18307.2	8.77	69.2	64.79	-0.808	nucl
MYB16	KAE8806038.1	D1007_17835	262	29157.5	5.86	53.79	67.1	-0.748	nucl
MYB17	KAE8769108.1	D1007_59341	185	20199.6	5	56.14	76.11	-0.554	nucl
MYB18	KAE8807128.1	D1007_16676	277	29975.9	7.71	41.05	70.69	-0.439	nucl
MYB19	KAE8815810.1	D1007_06640	274	31392	5.93	40.96	56.93	-0.81	nucl
MYB20	KAE8793239.1	D1007_32078	758	80159.9	6.29	48.2	60.63	-0.535	nucl
MYB21	KAE8796509.1	D1007_28495	392	43462.8	6.51	55.11	68.93	-0.711	nucl
MYB22	KAE8802258.1	D1007_22137	260	28596.2	6.86	53.06	63.54	-0.511	nucl
MYB23	KAE8819106.1	D1007_03090	88	10063.7	9.5	31.15	71.93	-0.68	nucl
MYB24	KAE8789357.1	D1007_36452	196	22266.2	9.07	72.17	60.77	-0.811	nucl
MYB25	KAE8808629.1	D1007_14698	1058	118438	5.06	57.51	68.01	-0.972	nucl
MYB26	KAE8800426.1	D1007_23915	295	32985.8	5.53	56.96	66.92	-0.523	nucl
MYB27	KAE8820340.1	D1007_01770	712	77417.4	5.31	41.27	75.01	-0.421	nucl
MYB28	KAE8772437.1	D1007_55573	364	40608.7	7.81	49.17	74.23	-0.724	nucl
MYB29	KAE8821875.1	D1007_00068	314	34137.1	6.76	60.83	66.75	-0.594	chlo
MYB30	KAE8798654.1	D1007_26143	373	40270.5	4.71	52.93	62.39	-0.713	nucl
MYB31	KAE8777262.1	D1007_50030	480	52774.9	9.39	51.64	60.44	-0.794	nucl
MYB32	KAE8804393.1	D1007_19415	303	32996	9.41	58.5	50.92	-0.734	nucl
MYB33	KAE8811050.1	D1007_12202	340	36906.9	5.45	49.52	75.15	-0.636	nucl
MYB34	KAE8799708.1	D1007_24795	236	25832.2	9.87	58.29	70.38	-0.556	nucl
MYB35	KAE8770579.1	D1007_57656	321	33881.7	7.07	52.41	59.13	-0.641	nucl
MYB36	KAE8783432.1	D1007_43090	587	65122.5	5.28	54.96	76.37	-0.418	nucl
MYB37	KAE8773083.1	D1007_54824	339	36192.2	9.46	65.24	65.1	-0.48	nucl
MYB38	KAE8795772.1	D1007_29377	349	38680.6	7.68	59.2	63.01	-0.532	mito
MYB39	KAE8772185.1	D1007_55839	310	34342.1	6.08	59.09	66.48	-0.723	nucl
MYB40	KAE8799773.1	D1007_24868	296	31779.6	8.75	74.66	61.42	-0.626	nucl
MYB41	KAE8785941.1	D1007_40279	981	107708	5.29	56.27	62.17	-0.693	nucl
MYB42	KAE8796500.1	D1007_28486	243	26649.8	6.17	66.95	63.95	-0.588	nucl
MYB43	KAE8807132.1	D1007_16680	186	20509.1	9.58	70.81	59.35	-0.896	nucl
MYB44	KAE8789923.1	D1007_35891	324	35473.1	5.99	42.26	85.03	-0.359	nucl
MYB45	KAE8778468.1	D1007_48687	661	72255.7	5.98	44.66	81.72	-0.351	nucl
MYB46	KAE8816771.1	D1007_05801	257	27407.8	5.78	49.19	74.82	-0.519	nucl
MYB47	KAE8810828.1	D1007_12448	321	35088.7	8.7	57.71	68.69	-0.67	nucl
MYB48	KAE8812683.1	D1007_10255	330	36142.8	7.31	73.11	52.24	-0.748	nucl
MYB49	KAE8769968.1	D1007_58338	476	50779.4	5.81	60.64	61.72	-0.692	nucl
MYB50	KAE8817948.1	D1007_04301	459	49128.7	5.52	68.39	65.16	-0.396	nucl
MYB51	KAE8779322.1	D1007_47656	429	48151.8	5.2	31.93	62.89	-0.593	nucl
MYB52	KAE8802854.1	D1007_21391	296	31765.7	8.38	57.9	61.86	-0.397	nucl
MYB53	KAE8796492.1	D1007_28477	242	26496.6	6.17	72.61	60.99	-0.628	nucl
MYB54	KAE8813120.1	D1007_09896	348	36899.7	5.67	45.38	78.59	-0.341	nucl
MYB55	KAE8777877.1	D1007_49309	362	41526.3	9.45	64.12	62.98	-0.889	mito
MYB56	KAE8820552.1	D1007_01294	89	9785.23	10.3	61.03	71.46	-0.515	nucl
MYB57	KAE8798149.1	D1007_26619	504	55367.5	7.74	52.35	72.66	-0.519	nucl
MYB58	KAE8778906.1	D1007_48111	444	47829	5.99	67.64	60.09	-0.726	nucl
MYB59	KAE8777388.1	D1007_49863	353	38903.9	6.25	47.4	76.43	-0.425	nucl
MYB60	KAE8777135.1	D1007_50100	436	47411.9	5.45	57.56	66.81	-0.641	nucl
MYB61	KAE8797932.1	D1007_26833	218	23373.9	9.86	51.42	76.1	-0.35	nucl
MYB62	KAE8802975.1	D1007_21171	355	38238	7.73	74.56	69.94	-0.614	nucl
MYB63	KAE8809053.1	D1007_14491	274	31382.4	5.49	34.36	70.77	-0.602	cyto
MYB64	KAE8766303.1	D1007_62489	415	44990.3	5.85	54.89	63.13	-0.483	nucl
MYB65	KAE8777914.1	D1007_49272	599	65958.3	8.38	49.43	71.45	-0.609	nucl
MYB66	KAE8810840.1	D1007_12460	459	50655.2	5.18	47.54	60.89	-0.611	nucl
MYB67	KAE8792309.1	D1007_33094	960	106353	9.13	46.81	69.73	-0.736	nucl
MYB68	KAE8803834.1	D1007_20355	289	31610.2	6.27	58.73	62.28	-0.76	nucl
MYB69	KAE8779319.1	D1007_47653	427	48166.5	5.18	36.46	61.15	-0.653	nucl
MYB70	KAE8807548.1	D1007_16085	375	41725.1	6.23	57.84	72.05	-0.691	chlo
MYB71	KAE8780997.1	D1007_45802	340	37293.3	4.98	53.83	72.85	-0.643	nucl
MYB72	KAE8790509.1	D1007_35165	302	33124.2	6.26	56.26	66.29	-0.511	nucl
MYB73	KAE8812329.1	D1007_10685	318	33779.7	8.76	44.92	67.11	-0.514	nucl
MYB74	KAE8774227.1	D1007_53387	688	76506.1	5.97	47.86	72.95	-0.558	nucl
MYB75	KAE8772310.1	D1007_55693	604	66067.8	7.68	47.68	71.21	-0.619	nucl
MYB76	KAE8806364.1	D1007_17415	541	59349.6	7.9	59.96	67.13	-0.572	nucl
MYB77	KAE8767487.1	D1007_61154	285	30508.6	8.69	50	73.65	-0.24	nucl
MYB78	KAE8806170.1	D1007_17590	1088	121042	4.99	53.82	68.26	-0.916	nucl
MYB79	KAE8769126.1	D1007_59336	303	32321.5	8.34	52.31	65.87	-0.312	nucl
MYB80	KAE8788785.1	D1007_37149	304	33482.8	6.36	55.08	72.86	-0.59	nucl
MYB81	KAE8796889.1	D1007_28014	295	32348.2	6.25	61.17	63.49	-0.578	nucl
MYB82	KAE8802318.1	D1007_21864	272	29162.9	7.95	58.14	64.74	-0.466	nucl
MYB83	KAE8779630.1	D1007_47344	329	35609.4	8.91	51.81	54.65	-0.713	nucl
MYB84	KAE8779298.1	D1007_47726	415	46139.8	6.2	59.92	68.6	-0.665	nucl
MYB85	KAE8799957.1	D1007_24581	251	27850.3	5.53	44.71	78.96	-0.316	cyto
MYB86	KAE8770255.1	D1007_58061	678	74755.7	6.1	46.01	79.68	-0.333	chlo
MYB87	KAE8775182.1	D1007_52329	166	18956.4	9.5	55.75	71.02	-0.668	nucl
MYB88	KAE8798982.1	D1007_25707	171	19512.9	8.48	37.9	62.05	-0.887	cyto
MYB89	KAE8812889.1	D1007_09983	200	21942.5	6.99	49.86	55.7	-0.699	chlo
MYB90	KAE8817221.1	D1007_05110	293	32647.3	5.38	53.53	69.32	-0.602	nucl
MYB91	KAE8783188.1	D1007_43357	270	29590.4	8.82	48.2	68.74	-0.73	nucl
MYB92	KAE8802623.1	D1007_21659	269	28566.7	5.96	51.17	67.36	-0.29	nucl
MYB93	KAE8786684.1	D1007_39507	341	37755.4	6.08	59.78	62.76	-0.55	nucl
MYB94	KAE8802608.1	D1007_21644	305	32142.3	10.25	58.1	65.38	-0.433	chlo
MYB95	KAE8795304.1	D1007_29800	286	30612	5.28	55.01	64.9	-0.57	nucl
MYB96	KAE8802768.1	D1007_21415	324	34393.9	9.47	86.82	57.01	-0.606	nucl
MYB97	KAE8767268.1	D1007_61406	684	73628.7	6.2	45.68	75.41	-0.451	nucl
MYB98	KAE8782905.1	D1007_43694	389	42118.4	6.6	57.48	69.25	-0.441	nucl
MYB99	KAE8809250.1	D1007_14152	201	22885.3	10.36	64.96	77.31	-0.556	nucl
MYB100	KAE8820059.1	D1007_02027	305	31363.9	6.59	46.93	58.43	-0.431	nucl
MYB101	KAE8778466.1	D1007_48685	635	69478	5.85	44.95	85.4	-0.284	nucl
MYB102	KAE8787030.1	D1007_39091	251	27602.2	8.69	52.18	66.97	-0.632	nucl
MYB103	KAE8807830.1	D1007_15993	358	38642.3	4.83	49.06	70.95	-0.518	nucl
MYB104	KAE8807108.1	D1007_16653	284	30883.1	5.75	54.48	60.56	-0.835	nucl
MYB105	KAE8788565.1	D1007_37386	264	28202.9	8.9	52.53	74.73	-0.483	nucl
MYB106	KAE8786328.1	D1007_39834	109	12336.2	9.27	52.63	78.99	-0.311	nucl
MYB107	KAE8776815.1	D1007_50508	95	10428.8	9.85	42.89	70.95	-0.664	chlo
MYB108	KAE8797212.1	D1007_27640	388	41896.8	6.37	66.25	62.14	-0.533	nucl
MYB109	KAE8784859.1	D1007_41475	393	42827.9	7.2	70.41	75.6	-0.41	nucl
MYB110	KAE8815458.1	D1007_07200	381	38683.6	7.71	52.73	73.41	-0.135	chlo
MYB111	KAE8768801.1	D1007_59683	299	32385.8	9.22	59.1	62.37	-0.605	nucl
MYB112	KAE8778501.1	D1007_48598	451	49880.7	5.38	57.6	73.3	-0.523	nucl
MYB113	KAE8780856.1	D1007_45957	289	31929.1	5.72	55	69.24	-0.419	nucl
MYB114	KAE8812074.1	D1007_10911	256	28922.3	6.02	57.15	60	-0.742	nucl
MYB115	KAE8813586.1	D1007_09086	296	32479.8	7.7	33.91	78.82	-0.503	cyto
MYB116	KAE8796494.1	D1007_28479	244	26798.8	5.53	60.8	65.7	-0.563	nucl
MYB117	KAE8797851.1	D1007_26991	176	20240.5	6.97	64.57	55.63	-0.941	mito
MYB118	KAE8785098.1	D1007_41260	287	30761.5	7.01	41.4	69.58	-0.424	nucl
MYB119	KAE8806659.1	D1007_17185	390	41523.8	9.28	71.33	59.72	-0.554	nucl
MYB120	KAE8784542.1	D1007_41838	291	31974.7	9.24	64.39	79.28	-0.595	nucl
MYB121	KAE8785632.1	D1007_40611	383	42812.1	5	54.03	63.68	-0.86	nucl
MYB122	KAE8797490.1	D1007_27347	382	41202.4	6.64	46.86	63.12	-0.459	nucl
MYB123	KAE8814352.1	D1007_08419	591	65755.4	5.91	39.41	78.02	-0.477	mito
MYB124	KAE8795449.1	D1007_29674	282	31150.2	7.64	42.59	60.67	-0.504	nucl
MYB125	KAE8791356.1	D1007_34182	315	34882.8	4.97	61.95	71.71	-0.486	nucl
MYB126	KAE8820679.1	D1007_01436	189	21237.3	10.03	57.75	68.78	-0.643	nucl
MYB127	KAE8807040.1	D1007_16717	363	38665.4	8.45	60.06	61.57	-0.485	chlo
MYB128	KAE8784406.1	D1007_41957	340	36269.3	7.2	56.8	77.88	-0.108	nucl
MYB129	KAE8806893.1	D1007_16987	284	29673.8	6.44	59.83	58.2	-0.543	nucl
MYB130	KAE8806580.1	D1007_17397	363	38539.3	7.03	54.07	67.3	-0.416	nucl
MYB131	KAE8799799.1	D1007_24673	411	44699.7	7.11	55.89	53.28	-0.744	nucl
MYB132	KAE8766738.1	D1007_62007	289	31959.6	5.91	51.12	69.76	-0.451	nucl
MYB133	KAE8796855.1	D1007_27979	458	49069.4	5.87	75	56.09	-0.633	nucl
MYB134	KAE8769804.1	D1007_58527	255	27665.9	5.09	66.73	75.49	-0.382	nucl
MYB135	KAE8819498.1	D1007_02730	84	9464.49	8.03	66.29	56.9	-0.904	cyto
MYB136	KAE8795551.1	D1007_29437	243	27599.7	7.73	58.91	58.72	-0.88	nucl
MYB137	KAE8799206.1	D1007_25493	511	54929.8	8.42	50.9	62.9	-0.718	nucl
MYB138	KAE8776262.1	D1007_51120	307	32876.6	5.62	37.22	75.5	-0.45	nucl
MYB139	KAE8805210.1	D1007_18764	214	22656.5	9.25	68.36	67.62	-0.368	nucl
MYB140	KAE8807109.1	D1007_16654	255	27726.5	8.71	53.52	70.75	-0.511	nucl
MYB141	KAE8775484.1	D1007_51992	327	35984.8	6.49	57.05	73.46	-0.39	nucl
MYB142	KAE8768436.1	D1007_60082	368	39848.4	8.3	45.83	65.24	-0.513	chlo
MYB143	KAE8791622.1	D1007_33937	444	45556.5	7.13	55.29	54.86	-0.477	nucl
MYB144	KAE8784422.1	D1007_41973	482	52252.7	5.97	55.79	56.87	-0.821	nucl
MYB145	KAE8783837.1	D1007_42668	270	30175.5	6.15	50.41	62.96	-0.824	nucl
MYB146	KAE8817258.1	D1007_05151	201	23042.2	8.25	75.1	62.64	-0.626	nucl
MYB147	KAE8816128.1	D1007_06242	342	37296.9	7.73	54.94	67.69	-0.544	nucl
MYB148	KAE8790304.1	D1007_35456	247	26864.4	5.45	67.62	66.8	-0.421	nucl
MYB149	KAE8776322.1	D1007_51082	286	31191.9	7.15	63.57	64.9	-0.601	nucl
MYB150	KAE8786141.1	D1007_40044	298	31684.6	8.96	54.74	66.48	-0.476	nucl
MYB151	KAE8809762.1	D1007_13658	284	31287	6.81	51	65.7	-0.849	nucl
MYB152	KAE8767023.1	D1007_61674	517	55963.1	6.64	62.78	70.35	-0.457	nucl
MYB153	KAE8791240.1	D1007_34322	262	30041.4	5.49	57.59	64.81	-0.756	nucl
MYB154	KAE8816748.1	D1007_05774	464	51293.4	5.04	47.86	69.42	-0.47	nucl
MYB155	KAE8782204.1	D1007_44426	354	38744.5	6.95	61.77	68.19	-0.654	nucl
MYB156	KAE8792980.1	D1007_32489	519	55679.1	5.63	50.62	63.22	-0.425	nucl
MYB157	KAE8809857.1	D1007_13446	333	36539.8	8.99	53.93	62.76	-0.756	nucl
MYB158	KAE8774384.1	D1007_53262	345	37195.6	8.95	47.22	57.16	-0.667	nucl
MYB159	KAE8813609.1	D1007_09109	277	30625.1	5.61	49.8	68.77	-0.622	nucl
MYB160	KAE8795431.1	D1007_29654	94	10031.6	6.83	68	41.7	-1.22	nucl
MYB161	KAE8813404.1	D1007_09401	303	33170.9	6.3	59.32	60.53	-0.63	nucl
MYB162	KAE8805342.1	D1007_18579	253	27397.8	5.98	48.25	71.38	-0.524	nucl
MYB163	KAE8782529.1	D1007_44198	194	21444.2	4.67	59.97	80.98	-0.335	nucl
MYB164	KAE8776541.1	D1007_50845	313	33804.5	7.03	53.73	58.4	-0.585	nucl
MYB165	KAE8772249.1	D1007_55757	414	44813.6	6.35	53.32	61.14	-0.682	nucl
MYB166	KAE8776015.1	D1007_51401	302	34111.5	6.21	47.99	72.68	-0.701	nucl
MYB167	KAE8806975.1	D1007_16841	734	79578.3	4.75	62.22	67.79	-0.56	nucl
MYB168	KAE8794086.1	D1007_31147	280	30774.1	6.43	55.91	62.18	-0.969	nucl
MYB169	KAE8806290.1	D1007_17532	351	38253.8	8.34	52.1	59.6	-0.713	nucl
MYB170	KAE8810234.1	D1007_13122	290	31537.2	5.01	67.66	69.34	-0.461	nucl
MYB171	KAE8813124.1	D1007_09902	323	34583.3	6.17	39.38	80.99	-0.333	nucl
MYB172	KAE8802583.1	D1007_21614	434	47167.4	5.13	54.93	67.65	-0.632	chlo
MYB173	KAE8766492.1	D1007_62283	308	33498.8	5.39	39.84	82.11	-0.277	nucl
MYB174	KAE8794180.1	D1007_31054	351	37679.3	8.4	51.67	71.6	-0.415	pero
MYB175	KAE8795319.1	D1007_29816	837	92516.2	6.28	58.28	68.18	-0.697	nucl
MYB176	KAE8820236.1	D1007_01954	302	32919.1	9	59.03	68.08	-0.609	nucl
MYB177	KAE8771649.1	D1007_56438	253	27136.6	9.32	71.53	69.21	-0.464	nucl
MYB178	KAE8797289.1	D1007_27537	379	41229.9	9.21	67.43	79.58	-0.379	chlo
MYB179	KAE8781560.1	D1007_45079	823	88333.8	8.42	66.16	76.65	-0.447	nucl
MYB180	KAE8783454.1	D1007_43113	306	32478.5	8.93	55.43	66.18	-0.319	nucl
MYB181	KAE8774648.1	D1007_52880	193	21005.9	5.43	53.58	52.23	-0.693	nucl
MYB182	KAE8819974.1	D1007_02154	313	35282.5	5.46	68.24	73.96	-0.705	nucl
MYB183	KAE8779063.1	D1007_47947	506	54878	5.73	60.24	65.22	-0.561	nucl
MYB184	KAE8814377.1	D1007_08446	270	28631.1	9.23	50.45	68.85	-0.496	nucl
MYB185	KAE8798901.1	D1007_25741	329	36470.9	5.52	50.27	74.22	-0.561	nucl
MYB186	KAE8817978.1	D1007_04336	373	39437.6	6.04	47.14	69.76	-0.413	nucl
MYB187	KAE8789926.1	D1007_35895	374	41472.1	6.56	40.46	79.65	-0.374	nucl
MYB188	KAE8815779.1	D1007_06840	818	91839.5	5.24	42.71	79.89	-0.369	cyto
MYB189	KAE8798898.1	D1007_25738	329	36470	5.15	53.38	78.66	-0.536	nucl
MYB190	KAE8788256.1	D1007_37745	171	20512.6	9.82	58.12	70.18	-1.112	nucl
MYB191	KAE8802738.1	D1007_21569	238	26593.6	9.16	58.47	76.26	-0.508	nucl
MYB192	KAE8809068.1	D1007_14510	442	49633.2	6.12	59.14	70.86	-0.549	nucl
MYB193	KAE8776319.1	D1007_51079	289	31036.2	6.42	61.53	56.51	-0.672	nucl
MYB194	KAE8819755.1	D1007_02423	280	30810.2	5.68	52.3	66.93	-0.635	nucl
MYB195	KAE8784574.1	D1007_41807	301	32396.3	7	57.28	72.62	-0.447	nucl
MYB196	KAE8815831.1	D1007_06663	400	43428.9	6.13	60.76	75.25	-0.486	nucl
MYB197	KAE8813946.1	D1007_08864	352	38011.7	5.68	42.04	61.39	-0.555	nucl
MYB198	KAE8782940.1	D1007_43632	209	23533.2	6.39	44.42	66.32	-0.656	nucl
MYB199	KAE8794866.1	D1007_30432	305	32118.3	8.07	51.88	65.74	-0.279	nucl
MYB200	KAE8820905.1	D1007_01223	281	30847	5.33	60.7	70.89	-0.451	nucl
MYB201	KAE8804597.1	D1007_19647	249	27705.6	7.81	69.96	60.8	-0.836	nucl
MYB202	KAE8778171.1	D1007_48981	72	7925.87	9.18	49.63	55.69	-0.972	nucl
MYB203	KAE8821812.1	D1007_00222	284	30418.4	10.67	48.48	68.27	-0.535	chlo
MYB204	KAE8784549.1	D1007_41847	293	31308.3	7.12	47.52	79.69	-0.229	nucl
MYB205	KAE8777800.1	D1007_49386	218	23703.3	10.74	52.8	69.04	-0.46	nucl
MYB206	KAE8781655.1	D1007_45039	274	28842	7.31	49.44	60.99	-0.464	nucl
MYB207	KAE8809644.1	D1007_13681	87	9799.72	8.96	38.73	44.83	-1.271	nucl
MYB208	KAE8782315.1	D1007_44337	373	39964.6	9.56	59.67	58.2	-0.694	nucl
MYB209	KAE8785750.1	D1007_40485	291	31666.9	8.51	75.65	67.15	-0.485	nucl
MYB210	KAE8776664.1	D1007_50645	470	50907.4	6.47	67.44	73.55	-0.456	chlo
MYB211	KAE8766928.1	D1007_61784	623	67737.1	6.15	38.88	70.88	-0.632	nucl
MYB212	KAE8788009.1	D1007_38043	304	34037.6	6.57	40.57	80.26	-0.548	cyto
MYB213	KAE8812046.1	D1007_11067	206	23199.1	9.49	62.51	55.87	-0.897	nucl
MYB214	KAE8789925.1	D1007_35894	305	33597.8	5.3	47.11	78.13	-0.465	nucl
MYB215	KAE8782656.1	D1007_43922	694	75000.4	6.53	51.3	77.74	-0.31	nucl
MYB216	KAE8805211.1	D1007_18765	88	10056.6	9.27	44.11	73.3	-0.741	nucl
MYB217	KAE8785103.1	D1007_41266	282	30187.8	8.1	59.21	61.24	-0.493	nucl
MYB218	KAE8802230.1	D1007_22104	453	49355.7	5.37	68.02	70.02	-0.697	nucl

## Sheet: Table S3
Table S3. Proteins features of NAC TF family members and the subcellular localizations.
Gene name	Protein ID	Transcript ID	Number of amino acid	Molecular weight	Theoretical PI	Instability index	Aliphatic index	Grand average of hydropathicity	Subcellular location
NAC1	KAE8804015.1	D1007_19975	181	19285.3	5.14	40.41	68.12	-0.441	mito
NAC2	KAE8790804.1	D1007_34793	300	33313.3	5.51	36.08	63.53	-0.619	nucl
NAC3	KAE8784693.1	D1007_41689	573	61886.7	9.37	49.63	55.78	-0.708	chlo
NAC4	KAE8820328.1	D1007_01757	366	39198.1	8.62	32.28	64.92	-0.384	nucl
NAC5	KAE8786918.1	D1007_39165	372	37284.9	4.51	40.17	46.34	-0.506	cyto
NAC6	KAE8782452.1	D1007_44116	689	75726.2	6.06	45.18	65.85	-0.508	pero
NAC7	KAE8785202.1	D1007_41127	217	24409.7	9.11	36.86	60.69	-0.69	nucl
NAC8	KAE8812932.1	D1007_10028	318	35251.2	5.93	48.39	65.13	-0.59	nucl
NAC9	KAE8797316.1	D1007_27568	346	38898.1	6.7	47.1	62.8	-0.488	nucl
NAC10	KAE8784715.1	D1007_41714	309	33489.6	6.41	31.86	63.82	-0.469	nucl
NAC11	KAE8773733.1	D1007_53971	366	41639.4	6.6	55.29	75.33	-0.472	nucl
NAC12	KAE8767396.1	D1007_61260	482	53325.7	5.86	38.45	71.06	-0.57	cyto
NAC13	KAE8810971.1	D1007_12329	355	38766.8	9.13	40.02	61.69	-0.499	nucl
NAC14	KAE8766328.1	D1007_62461	278	30721.8	6.36	45.46	60.72	-0.461	cyto
NAC15	KAE8777325.1	D1007_49933	358	39367.3	5.55	46.41	57.32	-0.555	nucl
NAC16	KAE8771131.1	D1007_57088	307	34133.7	8.61	44.94	66.48	-0.489	nucl
NAC17	KAE8768651.1	D1007_59858	336	39042.7	6.25	47.2	65.27	-0.877	pero
NAC18	KAE8777329.1	D1007_49937	235	26289.7	5.65	45.21	68.51	-0.52	cyto
NAC19	KAE8816709.1	D1007_05731	388	43705.7	8.68	53.17	69.66	-0.52	nucl
NAC20	KAE8815465.1	D1007_06910	863	96249	4.92	51.04	73.23	-0.602	nucl
NAC21	KAE8771286.1	D1007_56840	442	48717.3	4.7	49.87	67.44	-0.525	nucl
NAC22	KAE8790740.1	D1007_34948	310	34203.3	6.42	53.6	64.84	-0.498	nucl
NAC23	KAE8789815.1	D1007_35921	370	41366.8	6.46	40.37	63.32	-0.548	nucl
NAC24	KAE8776374.1	D1007_50990	418	45522.8	6.79	42.06	67.78	-0.551	chlo
NAC25	KAE8795472.1	D1007_29699	128	14225.8	5.91	29.01	53.44	-0.798	nucl
NAC26	KAE8766487.1	D1007_62287	338	37016.6	5.87	54.44	70.44	-0.549	nucl
NAC27	KAE8813349.1	D1007_09503	167	18529.4	10.91	53.6	72.99	-0.535	cyto
NAC28	KAE8781973.1	D1007_44719	262	29279.5	5	43.1	59.27	-0.685	nucl
NAC29	KAE8790169.1	D1007_35496	354	38199.6	6.1	64.14	54.94	-0.648	nucl
NAC30	KAE8818105.1	D1007_04211	287	30755.5	8.87	34.11	65.02	-0.428	nucl
NAC31	KAE8808390.1	D1007_15132	353	38857.9	5.93	59.87	68.61	-0.448	nucl
NAC32	KAE8777379.1	D1007_49854	541	57756.4	5.63	51.42	64.33	-0.489	nucl
NAC33	KAE8778382.1	D1007_48727	385	42593.1	5.03	49.84	72.1	-0.444	cyto
NAC34	KAE8800533.1	D1007_24033	259	28793.2	4.66	40.62	69.77	-0.551	mito
NAC35	KAE8781784.1	D1007_44911	460	51037.7	7.2	64.76	62.7	-0.744	cyto
NAC36	KAE8809518.1	D1007_13804	304	33393	8.71	52.07	57.47	-0.602	nucl
NAC37	KAE8792833.1	D1007_32608	727	79912.8	4.5	45.51	70.85	-0.497	chlo
NAC38	KAE8771294.1	D1007_56848	262	28701.6	7.15	47.58	69.77	-0.466	nucl
NAC39	KAE8804640.1	D1007_19698	293	33204.8	8.69	53.58	66.31	-0.584	cyto
NAC40	KAE8772342.1	D1007_55659	336	37093.1	6.46	39.01	50.92	-0.706	nucl
NAC41	KAE8789232.1	D1007_36621	186	20903	9.48	26.97	67.8	-0.494	chlo
NAC42	KAE8808967.1	D1007_14388	410	44299.7	9.22	48.4	66.07	-0.515	nucl
NAC43	KAE8813374.1	D1007_09369	276	30646	6.56	55.14	54.93	-0.724	nucl
NAC44	KAE8785518.1	D1007_40758	336	37619.9	6.11	69.45	62.44	-0.747	nucl
NAC45	KAE8805875.1	D1007_18025	347	38688.1	5.9	51.1	56.89	-0.624	nucl
NAC46	KAE8820591.1	D1007_01336	290	32491.5	5.33	51.75	66.07	-0.639	chlo
NAC47	KAE8805871.1	D1007_18021	338	37573.1	5.45	61.71	57.22	-0.574	nucl
NAC48	KAE8815539.1	D1007_07005	343	38027.6	7.27	49.35	57.81	-0.618	nucl
NAC49	KAE8779306.1	D1007_47734	409	43838.1	8.53	40.72	63.11	-0.503	chlo
NAC50	KAE8812933.1	D1007_10029	319	35350.3	6	44.53	66.14	-0.586	nucl
NAC51	KAE8769855.1	D1007_58504	92	10521.9	5.26	63.83	81.63	-0.655	extr
NAC52	KAE8774833.1	D1007_52736	256	28709.4	5.37	44.24	66.02	-0.572	nucl
NAC53	KAE8820922.1	D1007_01241	485	53462	7.3	53.33	54.52	-0.862	nucl
NAC54	KAE8782196.1	D1007_44417	425	46852.2	5.07	47.18	71.62	-0.276	chlo
NAC55	KAE8772941.1	D1007_55005	363	39319.3	9.01	37.02	57.08	-0.616	nucl
NAC56	KAE8805789.1	D1007_18138	545	58073.6	4.74	54.14	66.33	-0.514	nucl
NAC57	KAE8805785.1	D1007_18134	246	27554	10.58	65.84	59.23	-0.898	nucl
NAC58	KAE8769301.1	D1007_59125	198	22113.6	8.84	59.2	54.24	-0.737	pero
NAC59	KAE8799481.1	D1007_25056	332	36506.3	5.78	39.85	71.14	-0.302	cyto
NAC60	KAE8771289.1	D1007_56843	469	51781.5	4.45	49.47	67.72	-0.53	nucl
NAC61	KAE8802479.1	D1007_21797	472	50666	4.29	39.59	57.2	-0.664	mito
NAC62	KAE8805780.1	D1007_18129	544	57747.2	4.77	56.12	64.83	-0.524	nucl
NAC63	KAE8802614.1	D1007_21650	468	52182.3	7.2	51.63	59.44	-0.789	chlo
NAC64	KAE8778098.1	D1007_49079	439	49149.7	4.49	33.53	66.61	-0.526	nucl
NAC65	KAE8821444.1	D1007_00594	349	38987.3	8.56	45.08	81.52	-0.442	nucl
NAC66	KAE8780572.1	D1007_46264	375	42426.4	5.19	50.39	65.81	-0.731	nucl
NAC67	KAE8796028.1	D1007_29069	296	32921.2	9.22	49.75	71.25	-0.525	chlo
NAC68	KAE8813423.1	D1007_09427	405	43822.7	5.64	31.33	55.73	-0.569	nucl
NAC69	KAE8784396.1	D1007_42089	258	29143.6	4.97	46.91	60.19	-0.752	nucl
NAC70	KAE8778249.1	D1007_48893	454	50227.7	4.53	49.42	68.06	-0.581	mito
NAC71	KAE8788831.1	D1007_37106	506	55815.8	4.97	63.15	52.49	-0.866	nucl
NAC72	KAE8779842.1	D1007_47071	641	70171.3	4.43	40.54	67.44	-0.532	golg
NAC73	KAE8796997.1	D1007_27954	263	28589	5.25	46.1	63.95	-0.515	nucl
NAC74	KAE8809132.1	D1007_14310	345	37314.7	8.83	35.51	63.54	-0.626	nucl
NAC75	KAE8784386.1	D1007_42075	129	15063.9	6.14	35.3	62.64	-0.988	pero
NAC76	KAE8817940.1	D1007_04292	509	55505.6	4.74	54.78	57.41	-0.622	nucl
NAC77	KAE8810317.1	D1007_13049	230	24861.2	9.2	66.69	65.91	-0.544	nucl
NAC78	KAE8781383.1	D1007_45424	438	48358	4.88	58.91	66.71	-0.546	nucl
NAC79	KAE8783985.1	D1007_42541	332	36420.9	6	52.83	60.36	-0.584	nucl
NAC80	KAE8819171.1	D1007_02922	306	34532	6	40.52	57.71	-0.674	nucl
NAC81	KAE8788320.1	D1007_37638	282	30874.7	5.6	46.04	70	-0.549	cyto
NAC82	KAE8814776.1	D1007_07773	292	33184.6	8.79	37.42	60.14	-0.832	nucl
NAC83	KAE8790742.1	D1007_34950	208	23036.4	11.69	61.43	57.31	-0.683	nucl
NAC84	KAE8792256.1	D1007_33191	532	56778.4	4.83	56.42	63.08	-0.545	nucl
NAC85	KAE8805782.1	D1007_18131	510	54425.9	4.83	53.26	67.24	-0.477	nucl
NAC86	KAE8771027.1	D1007_57136	346	37987.8	5.85	43.8	64.94	-0.458	nucl
NAC87	KAE8799547.1	D1007_25133	469	51712.4	4.45	50.21	67.1	-0.534	nucl
NAC88	KAE8810593.1	D1007_12813	399	43547.8	5.37	52.43	69.72	-0.563	cyto
NAC89	KAE8799736.1	D1007_24826	491	53383.3	6.82	45.7	58.64	-0.63	nucl
NAC90	KAE8821114.1	D1007_00736	704	78250.4	4.84	53.2	67.6	-0.707	nucl
NAC91	KAE8810597.1	D1007_12818	356	39935.8	5.28	47.46	65.17	-0.713	cyto
NAC92	KAE8808284.1	D1007_15472	453	49790.3	4.7	51.98	64.08	-0.597	nucl
NAC93	KAE8799140.1	D1007_25523	187	20683.1	9.94	44.23	88.5	-0.125	cyto
NAC94	KAE8768411.1	D1007_60115	393	44543.2	6.17	51.06	70.25	-0.609	nucl
NAC95	KAE8781075.1	D1007_45737	310	34686	6.66	54.31	60.45	-0.535	nucl
NAC96	KAE8805732.1	D1007_18072	299	33334.9	6.67	35.53	59.16	-0.478	mito
NAC97	KAE8789022.1	D1007_36884	293	32185.5	9.06	56.89	62.73	-0.591	nucl
NAC98	KAE8808392.1	D1007_15134	352	38621.6	6.72	55.76	67.19	-0.464	nucl
NAC99	KAE8814539.1	D1007_08050	440	48839.1	4.36	48.31	61.43	-0.503	nucl
NAC100	KAE8773909.1	D1007_53769	401	43758.6	4.52	41.57	69.9	-0.532	nucl
NAC101	KAE8777748.1	D1007_49462	391	43292.4	9.27	38.73	62.66	-0.646	nucl
NAC102	KAE8787632.1	D1007_38454	490	51963.3	4.86	51.13	61.45	-0.618	nucl
NAC103	KAE8815283.1	D1007_07419	440	49759.1	4.68	41.37	71.09	-0.616	nucl
NAC104	KAE8814921.1	D1007_07627	407	43504.3	6.73	43	67.91	-0.498	chlo
NAC105	KAE8769145.1	D1007_59282	431	48002.3	4.45	47.66	60.9	-0.556	nucl
NAC106	KAE8777038.1	D1007_50228	433	47821	5.75	56.26	60.37	-0.721	nucl
NAC107	KAE8796597.1	D1007_28405	356	40564.3	6.66	42.39	56.52	-0.815	nucl
NAC108	KAE8803841.1	D1007_20362	310	34686	6.66	54.31	60.45	-0.535	nucl
NAC109	KAE8799869.1	D1007_24749	394	42436.2	6.03	51.84	63.83	-0.465	nucl
NAC110	KAE8785201.1	D1007_41125	357	40410.4	5.78	45.9	68.8	-0.408	nucl
NAC111	KAE8782822.1	D1007_43765	327	36402.2	7.55	50.88	73.67	-0.401	cyto
NAC112	KAE8805873.1	D1007_18023	353	39447	5.62	47.9	58.95	-0.588	mito
NAC113	KAE8805129.1	D1007_18872	469	51726.4	4.45	50.21	67.31	-0.529	nucl
NAC114	KAE8773732.1	D1007_53970	365	41040.8	6	42.68	67.34	-0.412	nucl
NAC115	KAE8810788.1	D1007_12397	198	22671	9.63	44.54	65.4	-0.738	nucl
NAC116	KAE8792311.1	D1007_33096	225	24772.9	9.88	70.64	64.31	-0.688	nucl
NAC117	KAE8771301.1	D1007_56855	469	51754.5	4.45	49.86	67.72	-0.522	nucl
NAC118	KAE8782198.1	D1007_44419	500	54051.5	6.1	58.59	70.98	-0.35	nucl
NAC119	KAE8805132.1	D1007_18875	441	48605.8	4.44	44.96	65.6	-0.594	nucl
NAC120	KAE8785195.1	D1007_41116	347	38282.7	6.98	55.37	54.96	-0.695	nucl
NAC121	KAE8805787.1	D1007_18136	526	55959.4	4.79	53.77	66.12	-0.48	nucl
NAC122	KAE8816209.1	D1007_06333	332	36726.5	6.46	44.81	56.27	-0.488	cyto
NAC123	KAE8814249.1	D1007_08305	555	63904.1	8.91	61.73	56.61	-0.926	nucl
NAC124	KAE8773142.1	D1007_54746	264	29051.5	9.2	51.1	57.31	-0.509	nucl
NAC125	KAE8810380.1	D1007_12844	392	42371.4	6.22	61.27	61.53	-0.518	nucl
NAC126	KAE8815541.1	D1007_07007	388	41865.1	6.72	46.27	64.56	-0.339	nucl
NAC127	KAE8776853.1	D1007_50433	402	42830.8	5.27	41.78	75.2	-0.405	cyto
NAC128	KAE8813421.1	D1007_09425	356	39508.1	6.05	54.39	65.56	-0.659	nucl
NAC129	KAE8784749.1	D1007_41642	447	49599.2	4.8	52.59	65.19	-0.625	nucl
NAC130	KAE8793835.1	D1007_31421	508	56652.7	7.92	56.85	49.94	-0.791	nucl
NAC131	KAE8786725.1	D1007_39419	387	43861.5	5.04	43.8	67.52	-0.807	chlo
NAC132	KAE8809004.1	D1007_14430	576	64526.8	8.81	55.23	64.7	-0.38	chlo
NAC133	KAE8771120.1	D1007_57075	300	33479.1	8.52	41	65.7	-0.51	nucl
NAC134	KAE8787223.1	D1007_38838	575	63267.9	8.34	59.2	43.72	-0.954	nucl
NAC135	KAE8770891.1	D1007_57266	452	50623.3	4.85	46.41	69.67	-0.741	nucl
NAC136	KAE8797235.1	D1007_27608	472	51252.2	5.56	52.98	58.86	-0.596	mito
NAC137	KAE8771299.1	D1007_56853	469	51781.5	4.45	49.13	67.72	-0.528	nucl
NAC138	KAE8784477.1	D1007_41914	297	32558.1	9.21	27.16	66.63	-0.393	pero
NAC139	KAE8816584.1	D1007_05924	646	70448.3	4.68	39.15	71.55	-0.413	golg
NAC140	KAE8797848.1	D1007_26988	288	31430.9	6.1	55.11	57.74	-0.657	mito
NAC141	KAE8808393.1	D1007_15135	356	38913.8	7.65	47.43	67.72	-0.479	nucl

## Sheet: Table S4
Table S4. Proteins features of WRKY TF family members and the subcellular localizations.
Gene name	Protein ID	Transcript ID	Number of amino acid	Molecular weight	Theoretical PI	Instability index	Aliphatic index	Grand average of hydropathicity	Subcellular location
WRKY1	KAE8771497.1	D1007_56583	384	40326.5	5.17	64.03	57.27	-0.497	nucl
WRKY2	KAE8766410.1	D1007_62368	621	66812.2	8.08	48.93	63.8	-0.682	nucl
WRKY3	KAE8812013.1	D1007_11028	446	48264.6	5.59	42.92	68.7	-0.635	nucl
WRKY4	KAE8818784.1	D1007_03382	625	67598.6	6.07	57.91	48.58	-0.758	nucl
WRKY5	KAE8785018.1	D1007_41275	340	36775.1	6.59	52.92	64.29	-0.575	nucl
WRKY6	KAE8794146.1	D1007_31132	298	31411.9	6.52	42.78	69.13	-0.3	nucl
WRKY7	KAE8805525.1	D1007_18453	286	30641.7	9.77	47.49	57.06	-0.566	nucl
WRKY8	KAE8772419.1	D1007_55553	300	32012.5	6.1	45.72	64.07	-0.427	nucl
WRKY9	KAE8770572.1	D1007_57649	311	34006.2	6.42	60.19	63.05	-0.687	nucl
WRKY10	KAE8776945.1	D1007_50305	103	11126.7	9.67	41.74	60.78	-0.399	chlo
WRKY11	KAE8821494.1	D1007_00267	210	22387	8.71	43.74	61.43	-0.396	chlo
WRKY12	KAE8798699.1	D1007_25876	221	23801.6	8.67	48.53	63.17	-0.625	nucl
WRKY13	KAE8774851.1	D1007_52716	318	33614.8	9.61	53.98	56.19	-0.592	nucl
WRKY14	KAE8815133.1	D1007_07455	374	39353.5	5.84	54.44	57.86	-0.509	nucl
WRKY15	KAE8798586.1	D1007_26067	199	22034.3	6.37	46.23	55.48	-0.652	nucl
WRKY16	KAE8790207.1	D1007_35542	260	27717	7.66	41.22	67.38	-0.385	nucl
WRKY17	KAE8815408.1	D1007_07257	492	52330.6	8.4	59.92	53.64	-0.793	nucl
WRKY18	KAE8788573.1	D1007_37396	372	40960.8	7.69	51.23	57.72	-0.936	nucl
WRKY19	KAE8791283.1	D1007_34277	290	31969.8	5.5	50.87	76	-0.466	chlo
WRKY20	KAE8773823.1	D1007_53924	218	22985.4	6.83	55.01	60.18	-0.339	cyto
WRKY21	KAE8794202.1	D1007_31076	488	51195.9	5.83	48.93	50.12	-0.485	nucl
WRKY22	KAE8770369.1	D1007_57881	353	38617.4	8.14	60.93	62.52	-0.771	nucl
WRKY23	KAE8780904.1	D1007_45894	319	34262.6	9.22	52.28	67.93	-0.624	nucl
WRKY24	KAE8790209.1	D1007_35544	274	29234.7	6.25	50.75	71.75	-0.362	nucl
WRKY25	KAE8766209.1	D1007_63093	280	30851.1	9.3	65.47	46.11	-0.819	nucl
WRKY26	KAE8817204.1	D1007_05418	597	68393.3	7.56	40.06	101.57	-0.201	cyto
WRKY27	KAE8783344.1	D1007_43247	452	48080.6	9.15	58.26	64.91	-0.433	nucl
WRKY28	KAE8807529.1	D1007_16063	247	25790	5.83	42.48	72.11	-0.205	cyto
WRKY29	KAE8767452.1	D1007_61189	409	43266	6.74	49.02	50.56	-0.679	nucl
WRKY30	KAE8767764.1	D1007_60869	1376	155767	7.19	46.77	85.94	-0.384	chlo
WRKY31	KAE8800227.1	D1007_24215	393	41540.6	8.77	46.68	66.44	-0.359	chlo
WRKY32	KAE8767076.1	D1007_61612	285	30175.7	6.55	60.55	58.07	-0.457	nucl
WRKY33	KAE8790210.1	D1007_35545	296	31392	6.55	48.42	63.75	-0.449	nucl
WRKY34	KAE8799025.1	D1007_25648	332	35932.2	6.05	50.06	62.32	-0.435	nucl
WRKY35	KAE8807527.1	D1007_16061	253	26665.5	5.1	27.77	66.8	-0.411	cyto
WRKY36	KAE8789195.1	D1007_36681	352	36761.7	7.16	55.72	55.74	-0.393	nucl
WRKY37	KAE8799027.1	D1007_25650	346	36719.8	5.65	50.11	62.95	-0.396	nucl
WRKY38	KAE8799458.1	D1007_25229	266	29267.4	8.73	58.98	51.84	-0.724	nucl
WRKY39	KAE8775911.1	D1007_51521	288	31524.2	8.22	59.46	66.81	-0.598	nucl
WRKY40	KAE8775633.1	D1007_51840	533	56285.5	8.62	47.81	78.71	-0.201	chlo
WRKY41	KAE8820718.1	D1007_01479	325	36043.1	8.82	53.11	50.68	-0.768	nucl
WRKY42	KAE8807530.1	D1007_16064	167	18004	5.32	52	52.81	-0.47	mito
WRKY43	KAE8818854.1	D1007_03462	430	46163.2	6.13	64.26	60.26	-0.628	nucl
WRKY44	KAE8784591.1	D1007_41759	494	51428.5	7.65	49.16	65.18	-0.393	nucl
WRKY45	KAE8785921.1	D1007_40314	215	24035.3	8.84	45.94	58.88	-0.579	cyto
WRKY46	KAE8776686.1	D1007_50670	461	49007.2	9.04	52.86	65.55	-0.392	E.R.
WRKY47	KAE8773839.1	D1007_53842	512	55495.6	5.33	58.54	41.6	-0.82	nucl
WRKY48	KAE8797469.1	D1007_27326	323	34685.2	10	59.67	55.36	-0.648	nucl
WRKY49	KAE8797425.1	D1007_27399	521	57082.2	7.25	59.86	66.28	-0.734	plas
WRKY50	KAE8768879.1	D1007_59593	304	31587.8	9.9	41.92	63.78	-0.398	nucl
WRKY51	KAE8816394.1	D1007_05996	206	22908.4	8.38	64.01	49.37	-0.788	nucl
WRKY52	KAE8787949.1	D1007_38093	229	24115.6	6.07	50.14	50.13	-0.428	nucl
WRKY53	KAE8792963.1	D1007_32468	137	14804.1	8.57	56.67	33.58	-1.137	nucl
WRKY54	KAE8791641.1	D1007_33901	247	26181.4	9.96	41.56	58.22	-0.575	chlo
WRKY55	KAE8819148.1	D1007_03138	270	29526.3	8.69	44.02	74.89	-0.543	nucl
WRKY56	KAE8813438.1	D1007_09443	337	35202	8.33	56.31	55.4	-0.416	nucl
WRKY57	KAE8771492.1	D1007_56628	355	38102.4	10.17	62.22	61.58	-0.597	nucl
WRKY58	KAE8776946.1	D1007_50307	609	62742.3	9.3	41.15	59.15	-0.465	nucl
WRKY59	KAE8806869.1	D1007_16959	591	60972.1	6.63	45.82	65.92	-0.379	nucl
WRKY60	KAE8799702.1	D1007_24789	286	30803.7	9.58	50.45	67.24	-0.502	nucl
WRKY61	KAE8790221.1	D1007_35559	256	27674.8	7.15	54.08	56.13	-0.527	nucl
WRKY62	KAE8799972.1	D1007_24597	361	38339.8	8.21	47.32	56.07	-0.642	nucl
WRKY63	KAE8768748.1	D1007_59755	328	35128	6.22	51.77	64.05	-0.613	nucl
WRKY64	KAE8789184.1	D1007_36670	348	36430.2	6.75	64.52	55.83	-0.422	nucl
WRKY65	KAE8789191.1	D1007_36677	348	36524.3	6.75	61.26	55.55	-0.437	nucl
WRKY66	KAE8775906.1	D1007_51516	289	32300.8	5.72	66.72	60.45	-0.832	nucl
WRKY67	KAE8803941.1	D1007_20095	569	59653.3	6.61	49.26	58.15	-0.577	nucl
WRKY68	KAE8770869.1	D1007_57315	165	16955.2	10.37	37.61	70.48	-0.338	cyto
WRKY69	KAE8815639.1	D1007_07118	321	34031.2	10.09	60.18	65.98	-0.407	pero
WRKY70	KAE8775908.1	D1007_51518	309	32674.9	5.2	55.84	57.9	-0.527	nucl
WRKY71	KAE8780905.1	D1007_45895	339	36075.6	9.25	50.84	69.73	-0.532	nucl
WRKY72	KAE8773294.1	D1007_54594	309	32354.7	6.63	53.18	48.48	-0.608	nucl
WRKY73	KAE8813933.1	D1007_08849	812	86521.2	6.35	48.5	62.67	-0.613	nucl
WRKY74	KAE8773273.1	D1007_54572	294	31684.2	6.33	48.89	61.46	-0.616	nucl
WRKY75	KAE8818751.1	D1007_03349	281	30682.9	5.15	76.46	48.33	-0.911	nucl
WRKY76	KAE8783301.1	D1007_43202	558	59134.2	6.24	57.02	40.02	-0.81	nucl
WRKY77	KAE8805639.1	D1007_18308	230	25128.4	8.84	48.36	55.17	-0.594	nucl
WRKY78	KAE8795435.1	D1007_29658	347	37446.2	6.37	58.15	65.88	-0.523	chlo
WRKY79	KAE8797409.1	D1007_27382	336	36847.9	7.89	58.58	46.13	-0.933	nucl
WRKY80	KAE8775804.1	D1007_51649	615	66395.6	6.48	53.83	52.07	-0.823	nucl
WRKY81	KAE8786075.1	D1007_40090	357	37827.1	5.37	61.3	51.48	-0.686	nucl
WRKY82	KAE8772655.1	D1007_55281	271	29799	7.59	48.54	56.38	-0.72	nucl
WRKY83	KAE8791069.1	D1007_34510	196	21520.4	8.83	40.6	45.2	-0.96	nucl
WRKY84	KAE8790215.1	D1007_35553	285	31348.4	5.16	51.33	61.68	-0.614	nucl
WRKY85	KAE8775912.1	D1007_51522	300	32305.8	5.15	53.15	68.43	-0.398	nucl
WRKY86	KAE8790213.1	D1007_35550	360	39073.2	5.57	66.52	68.69	-0.406	nucl
WRKY87	KAE8809487.1	D1007_13907	351	38188.2	9.02	43.67	66.5	-0.446	nucl
WRKY88	KAE8783958.1	D1007_42514	419	45342.1	6.97	64.69	52.27	-0.865	nucl
WRKY89	KAE8805777.1	D1007_18126	341	37393.2	9.84	53.51	58.36	-0.723	nucl
WRKY90	KAE8775842.1	D1007_51555	360	38579.2	5.63	61.41	58.58	-0.476	nucl
WRKY91	KAE8800192.1	D1007_24342	297	31286.6	5.14	55.95	57.54	-0.562	nucl
WRKY92	KAE8814135.1	D1007_08782	563	59198	5.19	49.96	57.64	-0.716	nucl

## Sheet: Table S5
Table S5. Proteins features of GATA TF family members and the subcellular localizations.
Gene name	Protein ID	Transcript ID	Number of amino acid	Molecular weight	Theoretical PI	Instability index	Aliphatic index	Grand average of hydropathicity	Subcellular location
GATA1	KAE8800929.1	D1007_23427	217	23083.7	8.7	66.83	51.01	-0.541	chlo
GATA2	KAE8768520.1	D1007_59991	341	36648.4	8.84	47.92	59.85	-0.449	nucl
GATA3	KAE8818452.1	D1007_03575	354	36660.3	6.74	55.46	53.39	-0.512	nucl
GATA4	KAE8813272.1	D1007_09541	360	37782.2	6.99	49.23	54.42	-0.412	nucl
GATA5	KAE8798329.1	D1007_26414	377	43080.4	6.32	63.52	65.94	-0.868	nucl
GATA6	KAE8766495.1	D1007_62279	320	34231	4.6	64.73	62.69	-0.635	nucl
GATA7	KAE8773964.1	D1007_53728	360	38699.9	8.71	50.56	62.72	-0.401	nucl
GATA8	KAE8788051.1	D1007_37949	136	15101.5	10.08	65.24	70.29	-0.513	chlo
GATA9	KAE8777051.1	D1007_50241	271	29951.3	9.61	66.59	63.43	-0.762	nucl
GATA10	KAE8777898.1	D1007_49255	307	32764.2	6.07	51.93	48.7	-0.754	nucl
GATA11	KAE8819496.1	D1007_02728	231	24121.9	7.43	57.5	52.68	-0.339	nucl
GATA12	KAE8818592.1	D1007_03733	293	30592.5	5.98	49.28	51.98	-0.69	nucl
GATA13	KAE8794567.1	D1007_30605	818	92854.1	6.68	53.44	68.7	-0.488	chlo
GATA14	KAE8791587.1	D1007_34045	365	39191.3	7.6	70.84	66.9	-0.476	chlo
GATA15	KAE8808518.1	D1007_15075	155	17343.3	9.46	78.73	50.97	-1.135	nucl
GATA16	KAE8778093.1	D1007_49074	456	49383.7	6.61	62.58	61.01	-0.719	nucl
GATA17	KAE8794661.1	D1007_30704	431	45789.5	6.87	67.56	61.14	-0.572	chlo
GATA18	KAE8817645.1	D1007_04751	377	39259.9	5.76	62.49	69.02	-0.416	mito
GATA19	KAE8782258.1	D1007_44348	392	41340.3	5.96	66.05	66.33	-0.432	nucl
GATA20	KAE8780536.1	D1007_46329	293	31235.1	8.72	72.16	63.04	-0.494	nucl
GATA21	KAE8810044.1	D1007_13367	446	48487.3	9.54	76.68	66.08	-0.647	nucl
GATA22	KAE8774951.1	D1007_52627	247	25792.1	6.35	69.08	67.85	-0.364	mito
GATA23	KAE8790944.1	D1007_34758	351	37579.2	8.5	57.43	57.89	-0.709	chlo

## Sheet: Table S6
Table S6. Proteins features of HSF TF family members and the subcellular localizations.
Gene name	Protein ID	Transcript ID	Number of amino acid	Molecular weight	Theoretical PI	Instability index	Aliphatic index	Grand average of hydropathicity	Subcellular location
HSF1	KAE8789878.1	D1007_35841	221	25606.9	9.93	39.88	80.36	0.156	chlo
HSF2	KAE8785903.1	D1007_40332	374	40425	5.5	57.12	65.27	-0.537	nucl
HSF3	KAE8810570.1	D1007_12784	360	40245	5.56	60.03	67.42	-0.683	nucl
HSF4	KAE8795451.1	D1007_29676	510	56587.7	5	59.75	70.96	-0.572	nucl
HSF5	KAE8770209.1	D1007_58074	418	46044.5	4.91	48.64	77.87	-0.568	nucl
HSF6	KAE8792066.1	D1007_33490	495	54214.7	5.72	54.51	76.26	-0.513	nucl
HSF7	KAE8794896.1	D1007_30082	372	42184	4.99	56.76	70.54	-0.809	nucl
HSF8	KAE8785279.1	D1007_41024	299	32498.9	5.21	55.6	63.14	-0.716	nucl
HSF9	KAE8816048.1	D1007_06601	431	48723.7	5.43	53.22	69.93	-0.68	nucl
HSF10	KAE8774745.1	D1007_52838	316	34690.9	6.78	53.01	67.06	-0.502	nucl
HSF11	KAE8778005.1	D1007_49169	432	48446.3	5.31	57.03	57.85	-0.847	nucl
HSF12	KAE8821581.1	D1007_00360	388	41422.5	7.85	58.86	64.74	-0.394	nucl
HSF13	KAE8816997.1	D1007_05190	371	41036.5	5.52	48.06	63.91	-0.686	nucl
HSF14	KAE8780950.1	D1007_45852	457	50174.7	5.39	41.51	58.62	-0.671	nucl
HSF15	KAE8818569.1	D1007_03704	262	28761.9	5.68	54.48	64.81	-0.534	nucl
HSF16	KAE8807601.1	D1007_16146	344	39916.2	5.07	66.03	72.56	-0.712	nucl
HSF17	KAE8783457.1	D1007_43116	308	34250.8	5.88	62.29	73.51	-0.388	nucl
HSF18	KAE8800173.1	D1007_24321	235	26070.6	7.03	52.84	66.13	-0.473	nucl
HSF19	KAE8818566.1	D1007_03701	383	41914.3	8.41	62.33	69.58	-0.412	nucl
HSF20	KAE8775320.1	D1007_52190	151	16473.7	8.91	38.06	72.45	-0.184	mito
HSF21	KAE8782582.1	D1007_44051	327	36116.9	5.78	59.63	72.81	-0.373	nucl
HSF22	KAE8781531.1	D1007_45227	201	22432.3	7.79	38	65.97	-0.384	cyto
HSF23	KAE8788857.1	D1007_37043	352	38046.7	4.67	61.2	75.91	-0.313	nucl
HSF24	KAE8813835.1	D1007_09030	408	42310.2	5.13	54.54	66.91	-0.388	E.R.
HSF25	KAE8792655.1	D1007_32766	142	16273.3	7.08	55.91	63.24	-0.618	cyto
HSF26	KAE8814225.1	D1007_08274	225	25058	6.24	48.34	69.38	-0.599	nucl
HSF27	KAE8779600.1	D1007_47311	96	11136.8	10.39	41.41	73.12	-0.276	chlo
HSF28	KAE8818536.1	D1007_03668	222	24341.4	4.83	49.64	65	-0.38	cyto
HSF29	KAE8794215.1	D1007_31095	196	21918.5	6.08	62.58	73.16	-0.592	nucl
HSF30	KAE8779272.1	D1007_47699	328	36699.6	5.74	47.48	83.54	-0.27	golg
HSF31	KAE8793210.1	D1007_32217	208	23087	5.94	45.84	84.81	-0.376	pero
HSF32	KAE8812096.1	D1007_10933	569	63740.8	9.36	65.27	66.34	-0.585	nucl
HSF33	KAE8792279.1	D1007_33220	322	36265.3	6.4	44.53	84.19	-0.3	golg
HSF34	KAE8788620.1	D1007_37328	147	15936.1	6.06	54.5	61.77	-0.176	chlo

## Sheet: Table S7
Table S7 Differential gene expression levels of six transcription factor families
TFs Family	Gene name	CK-1	CK-2	CK-3	T1-1	T1-2	T1-3	T2-1	T2-2	T2-3
bHLH	bHLH3	3.17601	3.42754	2.76227	5.78099	5.08803	6.27077	2.8884	1.75897	2.37488
bHLH	bHLH4	24.7776	28.2216	31.0199	32.2999	34.7143	34.3881	6.62939	6.12996	6.23987
bHLH	bHLH8	0.431372	0.0753903	0.2567	0.302382	0.12924	0.146174	9.85707	9.94132	9.75182
bHLH	bHLH10	6.8892	8.15355	7.97548	4.75304	3.82323	2.19776	44.0266	47.4915	42.9016
bHLH	bHLH14	3.34361	2.96445	3.05925	4.69072	5.49249	6.07068	1.9567	1.90966	2.20948
bHLH	bHLH20	0.850563	0.770286	1.58039	0.446266	0.597364	0.871212	3.91355	3.6802	3.32797
bHLH	bHLH21	1.18194	0.672813	1.11607	2.87848	2.2244	2.50032	29.8302	28.6675	28.3344
bHLH	bHLH22	0.0424396	0.0704625	0.516753	0.753646	0.0345122	0.364319	2.08084	1.21194	1.43912
bHLH	bHLH24	0.736799	0.824404	1.4488	1.39375	1.01599	0.893749	1.92536	2.55038	1.9219
bHLH	bHLH30	27.5977	29.281	31.4151	34.9872	41.1949	38.4821	64.1614	64.9408	67.7204
bHLH	bHLH34	0.180978	0.100159	0.682074	0.107127	0.0981151	0	3.33948	3.65424	3.25204
bHLH	bHLH37	1.77695	1.55943	1.19222	0.833962	1.3831	2.31536	6.08272	6.52424	7.2837
bHLH	bHLH38	0	0	0	0.0996801	0	0	2.7522	4.1774	3.80686
bHLH	bHLH39	0.346681	0.527628	0.804048	0	0.422885	0	5.0263	5.35004	5.07411
bHLH	bHLH44	2.06647	1.71548	1.14372	1.87653	1.83324	1.3607	4.34549	5.08021	4.61439
bHLH	bHLH46	0.0402945	0.100352	0.0350453	0	0	0	0.350522	0.41843	0.455459
bHLH	bHLH47	5.65076	4.39247	2.54667	3.7402	3.09135	3.58302	1.74687	0.755716	0.848649
bHLH	bHLH51	42.6488	44.5113	43.9193	101.094	94.819	96.6025	74.5595	70.5396	69.3958
bHLH	bHLH56	7.3082	6.69937	6.2089	10.4225	11.7944	11.0516	1.6959	1.5139	1.54565
bHLH	bHLH57	6.43535	7.26465	7.3534	4.5425	5.58363	4.85406	13.0318	14.7727	13.532
bHLH	bHLH60	0.659794	1.39422	0.782511	2.98243	2.63397	1.54471	4.55369	3.16622	4.48512
bHLH	bHLH63	4.10523	4.40542	3.71558	3.40798	4.20694	3.50978	10.5313	11.8416	12.2753
bHLH	bHLH64	0.433599	0.7649	0.188557	0.673741	1.23412	1.04687	7.54377	8.86453	9.51942
bHLH	bHLH66	1.26942	1.53281	1.60589	2.25424	1.99421	1.98131	15.0125	17.7757	16.3302
bHLH	bHLH69	3.5641	3.03091	2.04133	3.04881	3.07509	2.98495	6.59956	7.59772	7.97405
bHLH	bHLH71	16.2791	12.9026	14.0303	4.12046	2.21637	2.84552	294.991	313.744	301.469
bHLH	bHLH72	0	0	0	0	0	0	0.535549	0.41859	0.336468
bHLH	bHLH74	4.87799	5.45929	4.46251	9.14363	8.9327	9.18918	10.3727	10.6312	8.32556
bHLH	bHLH79	0.656045	0.181539	0.190194	0	0	0	1.21056	2.27085	1.14084
bHLH	bHLH84	1.91957	1.64412	1.59001	1.48797	0.817674	1.14434	2.2891	2.74216	2.33135
bHLH	bHLH86	57.9385	51.2191	58.7149	92.6445	83.6692	84.3619	38.1824	39.5627	38.2653
bHLH	bHLH89	0	0	0	0	0	0	0.246321	0.862519	0.920795
MYB	MYB103	2.92773	3.22177	3.1089	12.0909	9.35732	8.32893	5.57289	5.95086	4.64722
MYB	MYB80	0.619478	0.571401	1.37688	1.77234	3.02259	1.6249	1.30639	0.953013	1.25679
MYB	MYB10	0.0538754	0	0	0.143509	0.438119	0.346867	0.0426057	0.0466214	0.140531
MYB	MYB67	5.93322	5.04195	5.57869	4.04009	4.22182	3.87162	1.53761	2.39372	2.24827
MYB	MYB133	11.9141	9.71572	10.0691	7.81243	7.77143	7.95073	3.72879	3.93452	4.83178
MYB	MYB121	0.929397	0.953078	1.09361	0.291253	0.133375	1.23195	0.216172	0.0473094	0.617954
MYB	MYB102	6.10969	6.71177	7.39134	16.56	14.0461	14.4922	18.709	20.4725	19.3318
MYB	MYB124	1.9951	2.59625	3.1421	8.04336	6.53356	7.75332	10.959	10.9654	10.4082
MYB	MYB139	7.22565	4.62037	6.11451	16.1259	15.0869	13.4115	20.3857	20.8707	20.5457
MYB	MYB96	52.9035	53.0339	53.4275	124.344	111.152	111.388	129.802	162.831	138.277
MYB	MYB11	1.90849	1.89098	1.17797	3.93576	2.50323	2.77459	5.16074	5.91354	4.38938
MYB	MYB200	0.621644	0.741834	0.810993	2.8288	1.86413	1.45919	2.70384	2.58886	2.3985
MYB	MYB191	2.81084	1.31255	2.59746	5.92742	5.2859	4.05299	6.94645	5.7769	6.26267
MYB	MYB152	1.79303	1.06321	0.835421	1.4499	1.92679	1.47737	2.35483	3.29718	2.56123
MYB	MYB193	0	0	0	0.964147	0.235476	0.466077	1.03047	0.75173	0.251771
MYB	MYB149	0.146296	0.0607238	0.636188	0.77938	0.654329	1.33436	0.983394	0.822887	1.08121
MYB	MYB93	0	0	0	0.257254	0	0	0.143203	0.188041	0
MYB	MYB76	0	0	0	0.360611	0.424638	0.466936	20.8309	19.3049	21.4652
MYB	MYB159	5.51406	5.94764	5.77446	3.93009	3.59946	3.90433	21.2988	21.7158	21.591
MYB	MYB72	0	0.0575172	0	0	0.0563433	0.148693	13.8076	15.7086	11.9882
MYB	MYB65	9.14722	9.56228	9.42886	11.9722	11.213	10.4335	30.757	32.9524	29.9281
MYB	MYB186	0.224529	0.186393	0.292919	1.29584	1.23247	2.28885	10.2986	13.4065	11.7622
MYB	MYB113	0	0	0	0.192829	0.529822	0.233039	7.21329	7.32937	7.55313
MYB	MYB43	7.74624	7.6421	9.56868	9.66897	14.6071	10.1191	43.0587	34.6821	40.3137
MYB	MYB26	3.68804	3.76816	3.20759	1.1965	0.922813	1.06547	5.44052	7.05805	6.16669
MYB	MYB40	4.80658	4.2249	3.38122	5.39749	4.19616	3.41319	13.4717	10.5208	13.0908
MYB	MYB5	0.569099	0.787397	0.604953	0.561451	1.13128	1.15349	8.90108	9.13813	5.77291
MYB	MYB189	0	0	0	0.372252	0.189409	0.299917	2.17349	2.45897	2.51119
MYB	MYB169	0	0	0	0	0.109906	0.036256	0.721439	1.02335	0.616934
MYB	MYB35	0	0	0	0	0.0530187	0	0.928063	1.01554	0.850314
MYB	MYB173	0.253599	0.105263	0.178146	0.19919	0.198297	0.198861	0.493664	0.573955	0.644537
MYB	MYB71	0	0	0.0535443	0.109327	0	0	0.827666	0.426201	1.01705
MYB	MYB3	2.13215	1.29346	2.13968	0.291253	0.800252	0.703971	2.52921	2.90953	1.63995
MYB	MYB1	0	0	0	0.122633	0	0	0.764566	1.07567	0.600441
MYB	MYB108	0	0	0	0.335427	0.43887	0.0579102	1.06697	1.35434	1.36079
MYB	MYB141	0	0	0	0	0	0	0.455543	0.66464	0.333904
MYB	MYB54	0	0	0.06796	0.0346902	0.0317718	0.0838476	0.463456	0.540947	0.373674
MYB	MYB185	0	0	0	0.294319	0.449264	0	1.13593	0.764919	1.24892
MYB	MYB204	0	0	0	0	0	0	0.508225	0.308959	0.558778
MYB	MYB176	0.330316	0.0914041	0.119702	0	0.156693	0	0.282989	0.404942	0.335071
MYB	MYB199	0.582322	0.669343	0.740213	1.15341	0.80139	0.192265	1.16899	1.55051	1.6358
MYB	MYB22	0	0	0	0	0	0	0.508874	0.348023	0.139873
MYB	MYB217	0	0	0.114995	0.0782653	0	0.236463	0.243976	0.648361	0.383206
MYB	MYB59	7.90564	7.44211	7.33634	26.0962	24.8852	22.9735	2.54265	3.6661	2.33512
MYB	MYB125	20.8644	17.6127	16.9836	30.0534	32.0744	30.959	10.9907	13.8535	10.5849
MYB	MYB129	6.62951	6.23729	6.98311	13.9311	14.5562	12.7258	2.67962	2.48599	2.88212
MYB	MYB198	1.65623	2.35184	2.53978	6.65628	6.7343	5.70582	1.48212	1.5841	1.17479
MYB	MYB213	57.5234	54.9846	56.4304	17.3807	16.977	14.2361	6.29504	7.27828	6.35532
MYB	MYB116	16.0236	17.0721	21.1651	7.68432	8.64054	7.99941	2.64277	3.92996	3.72518
MYB	MYB145	0.639144	0.367329	0.470362	1.04769	0.519757	1.10789	0.116642	0.467998	0.384732
NAC	NAC54	0.451148	0.749042	1.13789	0.160231	0.220126	0.0484106	1.32007	1.28833	0.90221
NAC	NAC98	0.770817	1.35507	1.06476	0.281817	0.368726	0.389237	1.4343	0.98093	1.61639
NAC	NAC65	2.91903	2.79039	3.34655	6.67591	8.38016	7.45102	4.5469	4.70755	5.69137
NAC	NAC94	0.620496	1.87645	1.27206	2.63665	3.38798	3.75715	1.92775	1.11225	1.6956
NAC	NAC66	2.06584	1.48321	1.16544	3.66855	2.81507	3.71457	1.41294	2.36748	1.84476
NAC	NAC12	455.207	455.924	439.191	275.133	276.649	290.815	188.253	187.104	189.965
NAC	NAC49	0.957036	0.825041	0.896389	0.490244	0.179601	0.671467	0.116437	0.191118	0.256038
NAC	NAC67	1.69644	1.34962	1.0451	0.125523	0.114963	0.151697	0.447192	0.244671	0.553133
NAC	NAC113	0.0893338	0.185401	0.388481	0	0.0726469	0	0.0706468	0	0
NAC	NAC107	0.764467	0.390537	0.613734	6.99659	4.35169	4.85878	15.2534	16.7929	15.6969
NAC	NAC86	45.8446	43.3885	46.3338	58.937	53.6752	55.403	101.147	104.026	102.152
NAC	NAC42	0.76846	1.13719	1.07517	2.72928	1.52154	2.90402	6.42062	6.67883	6.56541
NAC	NAC74	0.336793	0.305006	0.106516	1.73987	1.86738	1.11704	3.1719	3.84179	3.72699
NAC	NAC17	0.493517	0.315149	0.0330174	1.85391	1.91404	1.58871	2.88208	2.79237	3.3008
NAC	NAC103	0	0	0	0	0.0387121	0	2.10819	1.89495	2.2765
NAC	NAC125	0.609487	0.554153	0.605815	0.618476	0.731659	0.903159	2.98377	3.4157	3.43198
NAC	NAC92	0.0462411	0.038387	0.0804343	0	0.488847	0.0496191	1.86498	1.68063	2.17111
NAC	NAC104	0.975293	1.12859	0.719719	1.94187	1.92271	1.26853	3.4357	3.52936	3.28921
NAC	NAC45	0	0	0	0	0	0	1.81286	1.35729	1.83583
NAC	NAC3	5.26665	5.19188	4.03979	10.0345	10.1421	8.04538	9.7761	9.81135	9.2857
NAC	NAC13	3.36131	3.52471	4.18512	5.21506	3.62541	3.83466	7.77869	7.86888	8.12174
NAC	NAC58	0.0740074	0	0	0.657115	0.722201	1.19121	2.04843	2.11341	1.86609
NAC	NAC96	0	0	0	0.934977	0.611657	0.430453	0.991362	1.21498	1.08997
NAC	NAC24	0	0.109916	0.0383853	0	0	0	0.732955	1.03119	1.41985
NAC	NAC22	0	0.0284302	0	0.0608162	0.1114	0.183744	0.785413	0.65199	0.506212
NAC	NAC53	0.33075	0.732193	0.215747	0.562876	0.672421	0.650672	1.76555	1.40723	1.29411
NAC	NAC47	0.229855	0.0545184	0.171353	0.320712	0.480652	0.317117	0.779031	0.767212	0.513912
NAC	NAC31	0.189272	0.117843	0.0411539	0	0.192397	0.355423	0.48646	0.655152	0.411421
NAC	NAC127	0	0.0850824	0.222847	0.409507	0.208365	0	0.202628	0.931253	0.668351
NAC	NAC82	0	0.356882	0.062316	0	0.0582663	0.230653	0.79327	0.620028	0.249193
NAC	NAC6	0.243402	0.10103	0.0529235	0.51328	0.59381	0.555015	8.8544	9.10974	7.46009
NAC	NAC128	16.9979	17.9047	19.9787	20.8946	20.18	18.8849	88.5476	101.299	87.0377
NAC	NAC28	0.185509	0.0770002	0.161343	0.5765	0.716573	0.447887	5.68478	5.33767	5.20182
NAC	NAC89	0.128009	0.3188	0.445332	0.303092	0.138797	0	3.77932	2.73241	3.33904
NAC	NAC68	74.8504	70.6651	75.7074	67.9104	65.7396	61.9332	18.3723	20.9835	18.8426
NAC	NAC80	47.5512	45.4086	46.8153	93.3428	94.6346	87.1774	35.2951	36.0193	33.6898
NAC	NAC16	12.9518	14.154	14.2235	36.4565	36.5964	35.9686	12.8719	12.1781	12.1353
NAC	NAC116	63.0732	54.9821	57.2803	34.1462	29.234	28.7071	6.8318	7.71688	6.29985
NAC	NAC30	4.14486	4.2899	3.18355	12.8569	11.7316	11.8411	2.08589	2.74831	2.24657
NAC	NAC79	508.256	480.806	497.752	628.448	551.688	544.573	225.398	259.354	228.633
NAC	NAC140	7.50382	8.37733	7.56149	11.2117	9.55304	8.82942	1.96441	2.06	1.93483
NAC	NAC126	23.4842	22.2561	23.5672	21.435	19.5983	18.5033	6.98064	10.2322	7.6393
NAC	NAC48	3.38557	2.30608	3.51078	5.43404	6.1064	4.37811	1.27004	1.16438	1.35863
NAC	NAC14	6.05201	6.90301	5.3064	11.752	11.4036	9.662	4.90278	3.74691	4.3637
NAC	NAC59	18.2826	19.2071	17.82	16.1212	16.2518	21.2417	7.32881	7.85592	6.41336
NAC	NAC55	2.73295	2.97987	2.58979	1.62981	1.55904	2.10097	0.387093	0.705964	0.354665
WRKY	WRKY78	2.47336	0.951513	1.62648	0.85702	0.686806	0.712062	1.14497	1.98373	1.1015
WRKY	WRKY9	1.34351	1.82092	2.1462	3.45699	3.94656	4.79571	2.03821	2.0405	2.05023
WRKY	WRKY8	53.9904	47.6612	47.9344	10.0231	10.6752	7.89269	14.0976	15.4705	14.7004
WRKY	WRKY33	2.4362	3.10853	2.0796	1.3219	1.76101	0.726159	0.60652	0.976011	0.588398
WRKY	WRKY72	15.3731	13.7501	15.182	30.6462	30.7028	27.7775	32.2105	34.7887	32.2525
WRKY	WRKY29	1.24649	1.416	1.54057	5.82505	4.82818	5.98375	3.86516	4.31462	3.42251
WRKY	WRKY52	0.638931	0.681954	0.15877	1.94506	1.4103	1.76299	2.52639	1.89567	3.33323
WRKY	WRKY24	0	0	0	0.285309	0.0435511	0.402269	0.21176	0.370751	0.512213
WRKY	WRKY12	0	0.0813113	0	0.21742	0.398259	0.315309	0.464753	0.550938	0.298073
WRKY	WRKY32	0.137212	0.0379689	0.198895	0.243662	0.18597	0.245393	0.397869	0.831161	0.437445
WRKY	WRKY21	0	0	0.0458759	0.0936692	0.0643418	0	0.187711	0.228226	0.137588
WRKY	WRKY1	0	0	0	0	0	0	0.0924045	0.168523	0.101596
WRKY	WRKY70	0.790374	1.07053	1.01303	0.480163	0.676567	0.446375	13.0601	12.9592	13.672
WRKY	WRKY37	31.1092	35.7339	33.9772	20.8575	20.6517	20.4379	46.325	48.2373	43.315
WRKY	WRKY34	57.9217	58.4074	54.4458	28.4469	27.425	26.0102	55.9068	57.7471	55.2
WRKY	WRKY57	17.6321	15.2248	16.4635	14.5561	17.12	13.9212	38.2406	40.0078	34.7635
WRKY	WRKY51	12.0211	11.0331	13.28	8.41957	9.25958	9.69452	21.6407	26.6526	21.9106
WRKY	WRKY35	1.02158	0.763258	0.977346	2.22231	1.07998	0.822156	6.70543	6.67443	5.28505
WRKY	WRKY54	0.542509	1.10544	0.857882	0.175162	0.12032	0.264609	1.56009	1.62178	1.54375
WRKY	WRKY48	1.69826	2.00974	2.29411	1.05874	0.852132	0.891777	3.08609	1.87609	2.57621
WRKY	WRKY43	0.243543	0.566098	0.169453	0.735227	0.633765	0.784005	2.65786	2.06537	2.45637
WRKY	WRKY15	5.24836	4.44407	5.56887	4.00764	4.78017	5.96967	9.79519	9.99175	9.21797
WRKY	WRKY44	1.39083	0.953797	1.15705	0.939615	0.909743	0.940881	1.98459	2.09315	1.2093
WRKY	WRKY28	0	0	0	0	0	0	0.26399	0.529598	0.290248
WRKY	WRKY77	0.454403	0.754447	0.316166	0.564854	0.221715	0.487599	1.65301	1.10102	1.6594
WRKY	WRKY42	2.49922	2.2822	1.30419	1.77525	3.45505	0.402269	5.23754	8.21832	4.02009
WRKY	WRKY63	1.22055	1.90489	2.20802	11.921	12.8636	12.9924	0.772186	1.26745	0.764096
WRKY	WRKY62	162.31	162.568	172.75	148.536	146.05	145.261	63.5856	61.6413	65.4632
WRKY	WRKY67	305.318	307.069	302.836	326.721	287.881	301.855	119.212	133.451	114.261
WRKY	WRKY75	32.4884	30.8501	28.8481	74.2518	65.2009	63.54	26.2666	29.1742	26.236
WRKY	WRKY4	22.8076	21.8169	23.9989	35.6507	31.3772	30.132	13.2302	13.8542	12.5577
WRKY	WRKY81	2.19955	1.88682	2.83763	13.1827	12.2823	11.2111	4.11668	6.24947	3.8568
WRKY	WRKY79	2.20665	2.88786	2.12239	8.73614	9.07787	8.94211	4.20867	4.47056	3.63413
WRKY	WRKY91	1.7053	1.07973	1.38259	2.02741	2.56198	2.9464	0.731433	0.725339	0.678534
WRKY	WRKY53	3.05923	4.96883	3.93321	2.53916	0.811237	1.71272	0	0	0
WRKY	WRKY20	2.48556	2.60305	2.06199	1.45998	3.17185	1.88751	0.241924	0.198544	0.132994
WRKY	WRKY41	1.09475	1.28302	1.68024	1.42946	2.51367	2.83316	0.356485	0.947349	1.00786
WRKY	WRKY27	1.34657	1.60692	1.36634	0.672541	0.638775	0.120412	0.177482	0.121382	0.0487841
GATA	GATA22	2.79348	2.17847	2.94493	1.12743	1.10142	1.09002	1.5397	1.53832	1.76646
GATA	GATA15	10.4881	6.50846	8.71536	16.8269	17.1424	19.6671	23.2811	23.7232	21.3082
GATA	GATA5	3.99036	3.83144	3.80504	10.3304	9.3831	9.69868	12.8507	12.9387	11.9971
GATA	GATA4	2.49998	2.07536	3.47053	0.0853748	0.0390963	0.0515887	14.9798	16.4749	14.129
GATA	GATA3	0.817042	0.508701	0.740213	0.0906819	0.0553688	0.109591	12.4919	15.6431	12.1064
GATA	GATA7	17.8833	20.778	16.3909	19.0347	15.3859	16.0908	70.9465	78.3063	66.2209
GATA	GATA19	0.93092	1.09976	1.12105	1.84388	0.931731	1.61365	4.07736	3.74904	4.14048
GATA	GATA20	58.3061	59.2959	56.5826	73.651	63.7917	66.9443	22.841	23.8749	21.0765
HSF	HSF10	0.353029	0.322374	0.399151	0.0626912	0	0	0.223345	0	0
HSF	HSF13	5.36123	6.69937	5.93895	58.2756	55.8971	58.861	55.9648	56.2585	57.0173
HSF	HSF7	15.7803	16.9989	17.2374	52.9598	49.3829	48.5819	63.2882	64.417	64.479
HSF	HSF2	3.69484	2.55607	2.43448	15.8069	18.2102	16.2796	22.0032	20.5406	20.2491
HSF	HSF3	8.38911	9.60583	9.11133	20.0162	20.3487	21.5293	17.9746	20.4019	18.7924
HSF	HSF8	8.9572	8.24912	11.1377	21.6226	29.1363	30.4866	31.9865	24.1619	27.6235
HSF	HSF18	7.49314	8.93696	8.41435	10.9483	12.3412	10.2797	16.0144	16.0875	16.5765
HSF	HSF19	0	0.363078	0	0	0.0444584	0.0586642	2.37789	2.36547	2.9947
HSF	HSF12	0.350757	0.323534	0.508439	0	0	0	1.10954	1.55137	0.982702
HSF	HSF5	0.769225	1.01107	0.836272	1.62212	2.1112	1.06617	3.67525	3.46695	4.40311
HSF	HSF15	0.319292	0.13253	0.347122	0	0	0	1.19938	3.93729	3.33142
HSF	HSF21	0.179303	0.111637	0	0	0.0364527	0	0.283593	0.310323	0.233851
HSF	HSF9	349.895	352.347	362.519	313.427	285.409	276.2	16.4405	18.1226	18.4087
HSF	HSF11	27.4081	27.3946	28.3724	68.3778	67.9534	72.9185	25.2285	24.4599	24.4273
HSF	HSF6	24.7148	25.6634	25.5032	25.476	23.2212	22.4584	7.20192	6.83629	7.82289
HSF	HSF16	4.70232	5.82346	5.0619	18.6174	21.0945	17.3709	6.58391	6.63745	4.89289

## Sheet: Table S8
Table S8 The primers used for RT-qPCR and Transcript ID of 20 genes
Number	Gene name	Transcript ID	Product length(bp)	Primer Sequence (5’–3’) (Forward/Reverse)
1	bHLH71	D1007_14211	112	F:GTGGAGAACGACGGCTGGTC
				R:GGCTCGGGGTGGTCTTGATA
2	bHLH63	D1007_18901	259	F:GGGTGTCAAGCAGCAAGTCG
				R:CGTTTGGGCGGGCTCGTATT
3	bHLH10	D1007_56468	158	F:AATCATGTTCAATCCCTTCAAAGA
				R:TGCTCCAGGTCCATTCCACT
4	bHLH86	D1007_04505	141	F:TCCCCTCCCGTCAGATCCAT
				R:CCTTGTCCCCGTCCTTCCCT
5	MYB43	D1007_16680	98	F:GGTGTAAGGCGTGCGAGAAG
				R:GCCGTGCCGGAGAATGTAAT
6	MYB116	D1007_28479	293	F:GAAGACGCCATCATCCAACTC
				R:TCCAACGACGAGGCTACTGAG
7	MYB159	D1007_09109	146	F:GAGCAACAGCAGCAACTGGA
				R:GGAGGCTTTCTTGGTAGGGTAA
8	MYB96	D1007_21415	175	F:CACCATCGCCCGCCTGCTCT
				R:GTCGCTGCTGGTCCGCTTCA
9	NAC86	D1007_57136	127	F:TCAGCTCGTTCGGCTTCATC
				R:GTGGCGTAGGCAGAGTTGGA
10	NAC128	D1007_09425	272	F:CCGTGGAGGACTCGCATAAC
				R:CTGGGAGTAGATGAGTGGGTTTT
11	NAC116	D1007_33096	146	F:GCTGCTCGTCGGCGTCAAGA
				R:CGACCCATTCGCTGCTCTGC
12	NAC14	D1007_62461	334	F:GCTCGTGCTGGACTACCTCTG
				R:CATGACCCACTCGGTCTTGG
13	WRKY75	D1007_03349	242	F:TGTGGAGAAGAGGGTGGTGTC
				R:CGTAGGAGTAGGTGACGAGCAG
14	WRKY63	D1007_59755	132	F:GTGCGACGAGAAGACAACCA
				R:TGAGTCCAGGCTAGAAGATGAAAG
15	WRKY72	D1007_54594	290	F:TCAGCAGCGGGAGGACAAGG
				R:GACGAGTTGGGCGTGAAAGG
16	WRKY35	D1007_16061	229	F:AGGTCAGGGGCGGCAGGAAG
				R:AGCAGGGGATCGGCATGGGT
17	GATA22	D1007_52627	107	F:TGCCCAGCTTCAATATGTTCTT
				R:CTCCTCCAAATCCTCCTCCC
18	GATA15	D1007_15075	167	F:GCAACGAGAAGATAACGCAGAG
				R:GGGGTGTAGATGAGGAGGACAA
19	GATA5	D1007_26414	103	F:ACATCCTTCATCTTCCAATCCC
				R:TAGCGGTGGCTCAACAATCA
20	GATA20	D1007_46329	283	F:GCGTTCCCCACTGCCATCCG
				R:GCCACTGCGGCGTCTTCTCG
21	HSF18	D1007_24321	150	F:ATGGGAAGCGAGTGCAAGGG
				R:GGGGTCGAGGACGAGGAAGG
22	HSF11	D1007_49169	297	F:CGACTGAGGCGTTGGGTAAT
				R:CGGTTTCTGTAACAGCAGGTTC
23	HSF2	D1007_40332	205	F:GACAGGGGTGGGGCAGAGGT
				R:GTTGAGCTGGCGCACGAAGC
24	HSF8	D1007_41024	141	F:AGCAACTTCGCTTCCTTCGT
				R:AGATCCCTTCCGCCTCTGTAT
